# Supplementary material for: Diroximel Fumarate-Loaded Solid Lipid Nanoparticles (DRF-SLNs) as Potential Carriers for the Treatment of Multiple Sclerosis: Preformulation Study
Source: Int J Mol Sci. 2025 Dec 7;26(24):11827. doi: 10.3390/ijms262411827 (PMC12732671; doi:10.3390/ijms262411827)
Supplement: Supplementary file 1 [file ijms-26-11827-s001.zip]

Archive with 1 entries (1 files):
- ijms-3961071-supplementary.pdf
